# Supplementary material for: Effects of Vibrio parahaemolyticus on physiology and metabolism of Thalassiosira weissflogii in the co-culture system
Source: Appl Environ Microbiol. 2025 Apr 17;91(5):e00323-25. doi: 10.1128/aem.00323-25 (PMC12094009; doi:10.1128/aem.00323-25)
Supplement: Supplemental tables — Tables S1 to S7. [file aem.00323-25-s0002.xlsx]

## Sheet: Table S1
Table S1 Physicochemical properties of optimized f/2 liquid medium
Component	Concentration (μM)
KNO3	989
C6H5FeO7	12.25
MnCl2·4H2O	1.26
KH2PO4	73.48
EDTA	53.73
CH4N2O	83.25
NaSiO3	70.37

## Sheet: Table S2
Table S2 Physicochemical properties of 2216E fluid medium
Component	Concentration (g/L)
Peptone	5
Yeast extract powder	1
C6H5FeO7	0.1
NaCl	19.45
MgCl2	5.98
NaSO4	3.24
CaCl2	1.8
KCl	0.55
Na2CO3	0.16
KBr	0.08
SrCl2	0.034
BH3O3	0.022
Na2SiO3	0.004
NaF	0.0024
NH4NO3	0.0016
Na2HPO4	0.008

## Sheet: Table S3
Table S3 Physicochemical properties of TCBS medium
Component	Concentration(g/L)
Yeast extract powder	5
Peptone	10
Na2S2O3	10
C6H5Na3O7	10
Ox gallbladder powde	5
C26H46NNaO8S	3
C12H22O11	20
NaCl	10
C6H5FeO7	1
C27H28Br2O5S	0.04
C27H30O5S	0.04
Agar	15

## Sheet: Table S4
Table S4 qPCR primers used in the paper
Gene	Primers (5,→3,)
Actin	F:TCGAGACCTTCAATGTGCCC; R:ATCGAGACGAACAACTGCGT
chit1	F:TGCGGCGAGTAAGAGTACGAGAG; R:TGGAGGAGTAGCGTGAAGTTGACA
celk	F:CACGCCTCCTACTTCTTCCACTG; R:GCATCCATCCAACGGACCATCA
katG2	F:GATGAAGCGTCGCCAGAAGGTT; R:GCTCGTGACATTCGTCCAGTTGA
katG	F:CAACGGTGGACGGGTAAGACTC; R:CGATGAGATCAGCGAAGGACACAA
LHC	F:TTGCCGTCGCCTCGCTTCTA; R:GCCTTGGAACGCTCATTCTTATCAA
FCPA	F:TCGCCTTCATTGGAGTTCTTGAGT; R:GCACGCTTCTGGAGCTTGGT

## Sheet: Table S5
Table S5 KEGG enrichment of cluster gene clusters of Thalassiosira weissflogii under the influence of Vibrio parahaemolyticus
Cluster	No. genes	Enriched KEGG pathways
1	86	Amino sugar and nucleotide sugar metabolism, Other types of O-glycan biosynthesis, Steroid biosynthesis
2	149	Glutathione metabolism, Galactose biosynthesis, Amino sugar and nucleotide sugar metabolism
3	160	Pyruvate metabolism, Plant-pathogen interaction, Glycolysis /Gluconeogenesis
4	91	Alanine, aspartate and glutamate metabolism, Amino sugar and nucleotide sugar metabolism, Propanoate metabolism
5	144	Various types of N-glycan biosynthesis, Pentose phosphate pathway, Amino sugar and nucleotide sugar metabolism
6	339	Alanine, aspartate and glutamate metabolism, Alanine, aspartate and glutamate metabolism, Plant-pathogen interaction
7	217	Glycerophospholipid metabolism, Cysteine and methionie metabolism, Glycine serine and threonine metabolism
8	152	Photosynthesis -antenna proteins, Glycolysis /Gluconeogenesis, Porphyrin metabolism
9	189	Photosynthesis -antenna proteins, Glycolysis /Gluconeogenesis, Porphyrin metabolism

## Sheet: Table S6
Table S6 Expression of stress responsive genes (Table 2 Supplementary notes).
ID	log2FoldChange	p-value	Regulation	Description
mikado.scaffold_7G634	2.96156	1.29278e-16	Up Regulation	Calcium-dependent protein kinase
mikado.scaffold_12G352	2.66528	5.05615e-37	Up Regulation	Calcium-dependent protein kinase
mikado.scaffold_12G430	2.485	1.47449e-17	Up Regulation	Calcium-dependent protein kinase
mikado.scaffold_5G200	2.31667	4.15989e-21	Up Regulation	Calcium-dependent protein kinase
mikado.scaffold_12G429	2.26762	1.0231e-19	Up Regulation	Calcium-dependent protein kinase
mikado.scaffold_5G199	2.2547	7.56681e-19	Up Regulation	Calcium-dependent protein kinase
mikado.scaffold_12G353	2.15061	1.44422e-20	Up Regulation	Calcium-dependent protein kinase
mikado.scaffold_3G330	1.4296	2.08506e-13	Up Regulation	Calcium-dependent protein kinase
mikado.scaffold_12G351	1.27929	2.9919e-14	Up Regulation	Calcium-dependent protein kinase
mikado.scaffold_5G910	1.75784	1.16192e-23	Up Regulation	Antimicrobial peptide
mikado.scaffold_7G450	1.34939	6.39711e-24	Up Regulation	Antimicrobial peptide
mikado.scaffold_3G555	6.90442	3.25578e-73	Up Regulation	Catalase
mikado.scaffold_4G560	5.44096	1.41634e-20	Up Regulation	Catalase
mikado.scaffold_10G33	1.15682	8.4898e-15	Up Regulation	Cytochrome c peroxidase
mikado.scaffold_9G492	1.09317	0.000465432	Up Regulation	Glutathione peroxidase
mikado.scaffold_8G645	2.11908	8.64388e-21	Up Regulation	G1/S-specific cyclin-D1
mikado.scaffold_8G644	1.90933	8.63907e-18	Up Regulation	G1/S-specific cyclin-D1
mikado.scaffold_8G643	1.8931	4.68151e-22	Up Regulation	G1/S-specific cyclin-D1
mikado.scaffold_6G207	1.77281	0.00175512	Up Regulation	G2/mitotic-specific cyclin-1
mikado.scaffold_30G84	1.7196	3.54068e-33	Up Regulation	cyclin-D6-1
mikado.scaffold_18G143	1.68974	1.74456e-18	Up Regulation	G1/S-specific cyclin-D1
mikado.scaffold_30G83	1.58408	1.58839e-23	Up Regulation	G2/mitotic-specific cyclin-2
mikado.scaffold_7G324	1.17444	1.56743e-07	Up Regulation	Cyclin-A1-2
mikado.scaffold_10G309	1.12471	3.49525e-11	Up Regulation	G1/S-specific cyclin-D1
mikado.scaffold_45G23	1.08408	5.49103e-13	Up Regulation	G1/S-specific cyclin-E1
mikado.scaffold_18G306	1.46771	0.00109597	Up Regulation	Cyclin-D3-3
mikado.scaffold_20G53	-1.06723	0.00288701	Down Regulation	Glutathione reductase
mikado.scaffold_32G261	-1.1176	0.00726873	Down Regulation	Glutathione S-transferase
mikado.scaffold_14G519	-2.13355	0.0476446	Down Regulation	Glutathione S-transferase
mikado.scaffold_20G115	-1.02466	0.00011134	Down Regulation	Catalase
mikado.scaffold_15G436	-1.09734	0.000225107	Down Regulation	L-ascorbate peroxidase
mikado.scaffold_12G193	-1.12645	9.26765e-09	Down Regulation	L-ascorbate peroxidase
mikado.scaffold_24G357	-5.408	0.000138064	Down Regulation	Amidase

## Sheet: Table S7
Table S7 Expression of photosynthesis-related genes (Table 2 Supplementary notes).
ID	log2FoldChange	p-value	Regulation	Description
mikado.scaffold_1G746	-1.09519	0.00499656	Down Regulation	Fucoxanthin-chlorophyll a-c binding protein
mikado.scaffold_28G272	-1.18373	6.05187e-06	Down Regulation	Fucoxanthin-chlorophyll a-c binding protein
mikado.scaffold_9G486	-1.24273	0.00196633	Down Regulation	Fucoxanthin-chlorophyll a-c binding protein
mikado.scaffold_11G131	-1.29562	0.00066474	Down Regulation	Fucoxanthin-chlorophyll a-c binding protein
mikado.scaffold_47G31	-1.31318	0.000313513	Down Regulation	Fucoxanthin-chlorophyll a-c binding protein
mikado.scaffold_1G837	-1.41784	5.59683e-07	Down Regulation	Fucoxanthin-chlorophyll a-c binding protein
mikado.scaffold_9G404	-1.54017	0.000189214	Down Regulation	Fucoxanthin-chlorophyll a-c binding protein
mikado.scaffold_199G5	-1.65105	7.86535e-07	Down Regulation	Fucoxanthin-chlorophyll a-c binding protein
mikado.scaffold_20G145	-2.35206	2.44778e-24	Down Regulation	Fucoxanthin-chlorophyll a-c binding protein
mikado.scaffold_25G214	-2.39527	0.0485305	Down Regulation	Fucoxanthin-chlorophyll a-c binding protein
mikado.scaffold_11G157	-1.42783	0.00186188	Down Regulation	porphobilinogen synthase
mikado.scaffold_7G437	-3.74282	0.0142652	Down Regulation	uroporphyrinogen decarboxylase
mikado.scaffold_6G863	-1.55894	1.75062e-26	Down Regulation	coproporphyrinogen III oxidase
mikado.scaffold_6G865	-1.0376	0.000519567	Down Regulation	coproporphyrinogen III oxidase
mikado.scaffold_7G437	-3.74282	0.0142652	Down Regulation	uroporphyrinogen decarboxylase
mikado.scaffold_1G192	-1.07772	1.04918e-06	Down Regulation	photosystem II oxygen-evolving enhancer protein 3
mikado.scaffold_19G368	-1.7134	1.17423e-07	Down Regulation	ferredoxin
mikado.scaffold_19G274	-1.06043	2.41116e-09	Down Regulation	ferredoxin
mikado.scaffold_32G105	2.33872	0.000286718	Up Regulation	Cytochrome c554
mikado.scaffold_29G23	1.69748	4.53707e-16	Up Regulation	Cytochrome c554
mikado.scaffold_26G197	1.3712	1.71137e-07	Up Regulation	Cytochrome c554
mikado.scaffold_54G10	1.36014	6.61527e-21	Up Regulation	Cytochrome c554
mikado.scaffold_23G101	1.29834	0.00268548	Up Regulation	Cytochrome c554
mikado.scaffold_27G47	1.27654	9.67392e-12	Up Regulation	Cytochrome c554
mikado.scaffold_54G13	1.25807	2.15304e-17	Up Regulation	Cytochrome c554
mikado.scaffold_17G211	1.2376	4.29634e-22	Up Regulation	Cytochrome c554
mikado.scaffold_12G304	1.20136	1.32686e-16	Up Regulation	Cytochrome c554
